# Supplementary material for: Meta-analysis of sex differences in gene expression in schizophrenia
Source: BMC Syst Biol. 2016 Jan 11;10(Suppl 1):9. doi: 10.1186/s12918-015-0250-3 (PMC4895727; doi:10.1186/s12918-015-0250-3)
Supplement: Additional file 2: Table S1. — Demographic comparison between male and female group. (XLSX 9 kb) [file 12918_2015_250_MOESM2_ESM.xlsx]

## Sheet: Sheet1
Supplementary Table 1. Demographic comparison between male and female group
	Male	Female	p-value
Number of subjects	179	67
Age	48.17±17.04	57.46±19.01	<0.001
Brain PH	6.42±0.29	6.42±0.33	0.89
PMI	25.95±15.43	23.54±15.11	0.27
Abbreviations: PMI, post-mortem interval. The summary demographics (mean±s.d.) and t-test P-values for group difference are shown.
