# Supplementary material for: Meta-analysis of sex differences in gene expression in schizophrenia
Source: BMC Syst Biol. 2016 Jan 11;10(Suppl 1):9. doi: 10.1186/s12918-015-0250-3 (PMC4895727; doi:10.1186/s12918-015-0250-3)
Supplement: Additional file 3: Table S2. — 778 schizophrenia-affected probe sets identified in this study. (XLSX 66 kb) [file 12918_2015_250_MOESM3_ESM.xlsx]

## Sheet: All
Supplementary Table 2: 778 schizophrenia-affected probe sets identified in this study.
Probe Set Name	Gene Symbol	Log Fold Change	r_sq	modified_r_sq	disease_mp	q-value
205336_at	PVALB	-0.363309	0.112426	0.108788	0.00157843	0.00120728
202688_at	TNFSF10	-0.336676	0.104021	0.100349	0.00252528	0.0019315
220045_at	NEUROD6	-0.258214	0.101299	0.0976161	0.00252528	0.0019315
220741_s_at	PPA2	-0.119091	0.096247	0.0925431	0.00335125	0.00256325
212788_x_at	FTL	0.132827	0.0949022	0.0911928	0.00335125	0.00256325
221123_x_at	ZNF395	0.199064	0.0943259	0.0906142	0.00335125	0.00256325
205694_at	TYRP1	-0.203572	0.112747	0.105445	0.00335179	0.00256367
219660_s_at	ATP8A2	-0.154361	0.0927644	0.0890462	0.00335179	0.00256367
201841_s_at	HSPB1	0.404445	0.0916091	0.0878862	0.00335179	0.00256367
205489_at	CRYM	-0.195567	0.196485	0.189872	0.00395576	0.00302562
210638_s_at	FBXO9	-0.176578	0.157999	0.151069	0.00395576	0.00302562
204326_x_at	MT1X	0.464006	0.0881604	0.0844233	0.00395576	0.00302562
215171_s_at	TIMM17A	-0.158255	0.0870135	0.0832718	0.00428241	0.00327546
200632_s_at	NDRG1	0.207512	0.0854411	0.0816929	0.00461462	0.00352956
205413_at	MPPED2	-0.192784	0.0841306	0.0803771	0.00461462	0.00352956
221567_at	NOL3	0.104619	0.1265	0.11931	0.00461462	0.00352956
209069_s_at	H3F3B	0.222413	0.0852912	0.0815424	0.00461462	0.00352956
212185_x_at	MT2A	0.32684	0.0843912	0.0806387	0.00461462	0.00352956
217911_s_at	BAG3	0.426202	0.18926	0.182587	0.00491732	0.00376108
218561_s_at	LYRM4	-0.153767	0.0828182	0.0790593	0.00491732	0.00376108
207543_s_at	P4HA1	0.172389	0.0822305	0.0784691	0.00491732	0.00376108
208581_x_at	MT1X	0.367557	0.0824368	0.0786763	0.00491732	0.00376108
219825_at	CYP26B1	-0.226588	0.136799	0.129695	0.00530381	0.0040567
205061_s_at	EXOSC9	-0.0751696	0.0807513	0.0769839	0.00530381	0.0040567
204060_s_at	PRKX /// PRKY	0.15827	0.0804711	0.0767025	0.00530381	0.0040567
202917_s_at	S100A8	0.828566	0.0806054	0.0768373	0.00530381	0.0040567
212859_x_at	MT1E	0.294644	0.0799419	0.0761711	0.00549534	0.00420319
218332_at	BEX1	-0.126301	0.0786972	0.0749213	0.00607732	0.00464833
210532_s_at	C14orf2	-0.0881883	0.0787527	0.0749771	0.00607732	0.00464833
203339_at	SLC25A12	-0.173626	0.0779086	0.0741295	0.00633986	0.00484913
203313_s_at	TGIF1	0.18497	0.0780707	0.0742923	0.00633986	0.00484913
209735_at	ABCG2	-0.32357	0.076932	0.0731489	0.00661533	0.00505983
212646_at	RFTN1	-0.140364	0.0771327	0.0733504	0.00661533	0.00505983
219550_at	ROBO3	0.146823	0.0773673	0.073586	0.00661533	0.00505983
217963_s_at	NGFRAP1	-0.0804599	0.0762391	0.0724532	0.0070715	0.00540874
201309_x_at	C5orf13	-0.248753	0.075756	0.0719681	0.00707159	0.00540881
212987_at	FBXO9	-0.173731	0.160526	0.153617	0.00707159	0.00540881
206290_s_at	RGS7	-0.150329	0.0755915	0.071803	0.00707159	0.00540881
203150_at	RABEPK	-0.086027	0.0753261	0.0715364	0.00707159	0.00540881
213016_at	BBX	0.254229	0.0752716	0.0714817	0.00707159	0.00540881
219032_x_at	OPN3	-0.17416	0.0745892	0.0707966	0.00739911	0.00565931
205794_s_at	NOVA1	-0.120265	0.0746149	0.0708224	0.00739911	0.00565931
200907_s_at	PALLD	0.273228	0.0744192	0.0706258	0.00739911	0.00565931
218623_at	HMP19	-0.15581	0.0732399	0.0694417	0.00850784	0.00650735
210261_at	KCNK2	-0.112407	0.0725974	0.0687965	0.00896541	0.00685732
218653_at	SLC25A15	-0.106928	0.0725373	0.0687362	0.00896541	0.00685732
209600_s_at	ACOX1	0.166281	0.0857442	0.0782194	0.00924951	0.00707462
203407_at	PPL	-0.162693	0.0718524	0.0680485	0.00924951	0.00707462
205510_s_at	FLJ10038	-0.102227	0.0720374	0.0682343	0.00924951	0.00707462
200978_at	MDH1	-0.150047	0.0716087	0.0678038	0.00937394	0.0071698
213501_at	ACOX1	0.138203	0.0781851	0.0705981	0.00963254	0.00736759
205937_at	CGREF1	-0.142547	0.0710969	0.0672899	0.00963254	0.00736759
215003_at	DGCR9	-0.134313	0.0709881	0.0671807	0.00963254	0.00736759
206490_at	DLGAP1	-0.107718	0.0706133	0.0668044	0.00977386	0.00747568
202887_s_at	DDIT4	0.321681	0.188945	0.18227	0.00977386	0.00747568
211071_s_at	MLLT11	-0.132542	0.0704001	0.0665903	0.00988533	0.00756094
200897_s_at	PALLD	0.268778	0.0700104	0.066199	0.0102472	0.00783769
217730_at	TMBIM1	0.201266	0.0694917	0.0656781	0.0108158	0.00827266
220294_at	KCNV1	-0.240353	0.0691197	0.0653047	0.0109574	0.00838095
204869_at	PCSK2	-0.181917	0.0692165	0.0654018	0.0109574	0.00838095
203604_at	ZNF516	0.102057	0.0690307	0.0652153	0.0109574	0.00838095
218100_s_at	IFT57	-0.166178	0.0683928	0.0645747	0.0112605	0.00861274
221909_at	RNFT2	-0.120856	0.0680428	0.0642233	0.0112605	0.00861274
213738_s_at	ATP5A1	-0.111437	0.0682398	0.0644211	0.0112605	0.00861274
221555_x_at	CDC14B	0.139501	0.0680866	0.0642673	0.0112605	0.00861274
201896_s_at	PSRC1	0.154486	0.0685604	0.064743	0.0112605	0.00861274
214212_x_at	FERMT2	0.208076	0.0681241	0.064305	0.0112605	0.00861274
202619_s_at	PLOD2	0.23469	0.109931	0.102605	0.0112605	0.00861274
201310_s_at	C5orf13	-0.132731	0.0679123	0.0640922	0.0112983	0.00864167
218138_at	MKKS	-0.114138	0.0675537	0.0637322	0.011375	0.00870033
213454_at	APITD1	-0.109194	0.0677339	0.0639131	0.011375	0.00870033
216336_x_at	LOC100505584 /// MT1E	0.247501	0.0675859	0.0637645	0.011375	0.00870033
205719_s_at	PAH	-0.155618	0.0672575	0.0634348	0.0115849	0.00886088
202596_at	ENSA	-0.149591	0.128471	0.121298	0.0115849	0.00886088
211997_x_at	H3F3B	0.185574	0.0671238	0.0633006	0.0115849	0.00886088
203769_s_at	STS	-0.146663	0.0666165	0.0627911	0.0120813	0.00924052
201328_at	ETS2	-0.136812	0.0667186	0.0628937	0.0120813	0.00924052
213366_x_at	ATP5C1	-0.0929678	0.0665335	0.0627078	0.0120813	0.00924052
203981_s_at	ABCD4	0.118789	0.0664335	0.0626075	0.0120933	0.00924975
202771_at	FAM38A	0.144561	0.0660261	0.0621983	0.0126301	0.00966034
208969_at	NDUFA9	-0.0925269	0.0659077	0.0620795	0.0126789	0.00969761
201077_s_at	NHP2L1	-0.117025	0.065458	0.0616279	0.0130055	0.00994745
218176_at	MAGEF1	-0.0919908	0.0655405	0.0617107	0.0130055	0.00994745
214894_x_at	MACF1	0.138604	0.0654897	0.0616597	0.0130055	0.00994745
208165_s_at	PRSS16	-0.105131	0.0651888	0.0613576	0.0130586	0.00998805
205381_at	LRRC17	-0.124259	0.0651655	0.0613342	0.0130586	0.00998805
218809_at	PANK2	-0.0992314	0.0650923	0.0612607	0.0130586	0.00998805
215823_x_at	PABPC1 /// RLIM	0.105163	0.0650076	0.0611757	0.0130586	0.00998805
205475_at	SCRG1	0.196168	0.0650352	0.0612034	0.0130586	0.00998805
200783_s_at	STMN1	-0.118251	0.189618	0.182948	0.0133825	0.0102358
206489_s_at	DLGAP1	-0.16799	0.0640284	0.0601924	0.0134438	0.0102827
206356_s_at	GNAL	-0.163911	0.0640124	0.0601763	0.0134438	0.0102827
200886_s_at	PGAM1	-0.0950821	0.0642696	0.0604347	0.0134438	0.0102827
207463_x_at	PRSS3	-0.14986	0.0640567	0.0602208	0.0134438	0.0102827
208869_s_at	GABARAPL1	-0.146733	0.0641722	0.0603369	0.0134438	0.0102827
208836_at	ATP1B3	-0.0981068	0.063975	0.0601388	0.0134438	0.0102827
207573_x_at	ATP5L	-0.0859029	0.0641321	0.0602965	0.0134438	0.0102827
49485_at	PRDM4	-0.0668313	0.0639478	0.0601116	0.0134438	0.0102827
211456_x_at	MT1P2	0.202825	0.0644585	0.0606243	0.0134438	0.0102827
209210_s_at	FERMT2	0.252891	0.0643084	0.0604736	0.0134438	0.0102827
214318_s_at	FRY	-0.149158	0.0638045	0.0599676	0.013529	0.0103479
201760_s_at	WSB2	-0.117053	0.0637481	0.059911	0.013529	0.0103479
201597_at	COX7A2	-0.108821	0.0636719	0.0598344	0.013529	0.0103479
208870_x_at	ATP5C1	-0.103412	0.0636163	0.0597787	0.013529	0.0103479
214428_x_at	C4A /// C4B /// LOC100509001	0.256072	0.0635295	0.0596915	0.0135608	0.0103722
204266_s_at	CHKA	0.1301	0.0630339	0.0591939	0.0143791	0.0109981
203760_s_at	SLA	0.127458	0.0627893	0.0589482	0.0147315	0.0112676
211662_s_at	VDAC2	-0.0912711	0.0626873	0.0588459	0.0148008	0.0113206
217773_s_at	NDUFA4	-0.118676	0.0625987	0.0587568	0.0148447	0.0113542
210534_s_at	B9D1	-0.165944	0.0624809	0.0586386	0.0149495	0.0114343
213924_at	GNAL	-0.152704	0.0618734	0.0580286	0.0157135	0.0120187
221482_s_at	ARPP19	-0.164106	0.0619029	0.0580583	0.0157135	0.0120187
206209_s_at	CA4	-0.162608	0.0618578	0.0580129	0.0157135	0.0120187
209747_at	TGFB3	0.144449	0.0620351	0.058191	0.0157135	0.0120187
203797_at	VSNL1	-0.114487	0.0617186	0.0578732	0.0157741	0.0120651
203548_s_at	LPL	0.241018	0.061703	0.0578576	0.0157741	0.0120651
203180_at	ALDH1A3	-0.126292	0.0615968	0.0577509	0.015869	0.0121377
218569_s_at	KBTBD4	-0.0906137	0.0614206	0.0575739	0.0161199	0.0123296
201705_at	PSMD7	-0.117176	0.061005	0.0571566	0.0166432	0.0127298
206046_at	ADAM23	-0.114656	0.130575	0.12342	0.0166432	0.0127298
213342_at	YAP1	0.105766	0.0610654	0.0572173	0.0166432	0.0127298
203612_at	BYSL	-0.0928662	0.0609265	0.0570778	0.0166856	0.0127622
213791_at	PENK	-0.235998	0.0607297	0.0568802	0.0166994	0.0127728
208813_at	GOT1	-0.21748	0.0606278	0.0567779	0.0166994	0.0127728
210942_s_at	ST3GAL6	-0.168317	0.0606511	0.0568013	0.0166994	0.0127728
219619_at	DIRAS2	-0.163176	0.0608035	0.0569543	0.0166994	0.0127728
221725_at	WASF2	0.143567	0.0607493	0.0568999	0.0166994	0.0127728
202949_s_at	FHL2	-0.160309	0.157468	0.150533	0.0167001	0.0127733
210024_s_at	UBE2E3	-0.142741	0.0603967	0.0565459	0.0169704	0.01298
202975_s_at	RHOBTB3	0.27777	0.142732	0.135676	0.0169953	0.0129991
208890_s_at	PLXNB2	0.132193	0.0602152	0.0563637	0.0171327	0.0131042
200743_s_at	TPP1	0.162966	0.0601349	0.056283	0.0171914	0.0131491
203476_at	TPBG	-0.184698	0.0599825	0.05613	0.0174228	0.0133261
209803_s_at	PHLDA2	-0.217488	0.059899	0.0560461	0.0174915	0.0133787
221527_s_at	PARD3	0.160242	0.0598451	0.055992	0.0174915	0.0133787
213009_s_at	TRIM37	-0.110206	0.0596825	0.0558287	0.0177546	0.0135799
210381_s_at	CCKBR	-0.158499	0.115729	0.108451	0.0179576	0.0137352
205630_at	CRH	-0.360926	0.0588891	0.0550321	0.0179576	0.0137352
207772_s_at	PRMT8	-0.195014	0.0593843	0.0555293	0.0179576	0.0137352
203415_at	PDCD6	-0.110729	0.0588531	0.0549959	0.0179576	0.0137352
207721_x_at	HINT1	-0.108795	0.0592368	0.0553812	0.0179576	0.0137352
203999_at	SYT1	-0.0995249	0.0589329	0.055076	0.0179576	0.0137352
207551_s_at	MSL3	-0.0911982	0.0588372	0.05498	0.0179576	0.0137352
220966_x_at	ARPC5L	-0.0909256	0.0593498	0.0554947	0.0179576	0.0137352
217946_s_at	SAE1	-0.0890123	0.0588646	0.0550075	0.0179576	0.0137352
211942_x_at	RPL13A /// RPL13AP5 /// RPL13AP6	0.0878824	0.058862	0.0550049	0.0179576	0.0137352
212614_at	ARID5B	0.11556	0.0588559	0.0549987	0.0179576	0.0137352
213946_s_at	OBSL1	0.116179	0.0590175	0.0551611	0.0179576	0.0137352
208022_s_at	CDC14B	0.177827	0.0593753	0.0555202	0.0179576	0.0137352
203549_s_at	LPL	0.225563	0.0594144	0.0555596	0.0179576	0.0137352
208451_s_at	C4A /// C4B /// LOC100509001	0.290023	0.059034	0.0551775	0.0179576	0.0137352
221494_x_at	EIF3K	-0.0828204	0.0587724	0.0549149	0.0179988	0.0137667
217976_s_at	DYNC1LI1	-0.175634	0.0586108	0.0547526	0.0180463	0.0138029
201410_at	PLEKHB2	-0.102269	0.0586454	0.0547874	0.0180463	0.0138029
211495_x_at	TNFSF12-TNFSF13 /// TNFSF13	0.138995	0.0586361	0.0547781	0.0180463	0.0138029
204679_at	KCNK1	-0.138615	0.125104	0.117903	0.0183853	0.0140623
202070_s_at	IDH3A	-0.106752	0.0582655	0.0544059	0.0184858	0.0141392
200614_at	CLTC	-0.103429	0.058204	0.0543442	0.0184858	0.0141392
203966_s_at	PPM1A	-0.0969514	0.0582863	0.0544268	0.0184858	0.0141392
205208_at	ALDH1L1	0.216697	0.156232	0.149287	0.0184858	0.0141392
202687_s_at	TNFSF10	-0.145526	0.0580116	0.054151	0.01857	0.0142035
218027_at	MRPL15	-0.126022	0.0579909	0.0541302	0.01857	0.0142035
213187_x_at	FTL	0.138433	0.0580403	0.0541798	0.01857	0.0142035
221868_at	PAIP2B	0.218601	0.0580431	0.0541826	0.01857	0.0142035
212683_at	SLC25A44	-0.0993406	0.0578629	0.0540017	0.0186712	0.0142809
204509_at	CA12	-0.0936939	0.0580992	0.0503469	0.0186712	0.0142809
219877_at	ZMAT4	-0.124671	0.0578098	0.0539484	0.0186951	0.0142992
204622_x_at	NR4A2	-0.210238	0.0574554	0.0535925	0.0190554	0.0145748
202861_at	PER1	0.122876	0.0881085	0.0806032	0.0190554	0.0145748
218404_at	SNX10	-0.16291	0.0573683	0.053505	0.0190554	0.0145748
212961_x_at	CXorf40B	-0.124849	0.0575748	0.0537124	0.0190554	0.0145748
210720_s_at	NECAB3	-0.114196	0.0573964	0.0535332	0.0190554	0.0145748
201920_at	SLC20A1	-0.105045	0.0574117	0.0535486	0.0190554	0.0145748
59625_at	NOL3	0.106447	0.0731283	0.0654997	0.0190554	0.0145748
209500_x_at	TNFSF12-TNFSF13 /// TNFSF13	0.176155	0.0575608	0.0536984	0.0190554	0.0145748
210547_x_at	ICA1	-0.0939984	0.0570952	0.0532308	0.0194558	0.0148811
213890_x_at	RPS16	0.077587	0.0570953	0.0532309	0.0194558	0.0148811
215222_x_at	MACF1	0.144126	0.0570453	0.0531807	0.0194795	0.0148992
203889_at	SCG5	-0.12572	0.056878	0.0530127	0.0196013	0.0149924
218552_at	ECHDC2	0.134045	0.0569513	0.0530864	0.0196013	0.0149924
220532_s_at	TMEM176B	0.222521	0.100746	0.0933447	0.0196013	0.0149924
203663_s_at	COX5A	-0.129602	0.0568277	0.0529622	0.0196286	0.0150132
215518_at	STXBP5L	-0.104451	0.0567265	0.0528606	0.0197943	0.0151399
218788_s_at	SMYD3	-0.151453	0.0566539	0.0527878	0.0198836	0.0152082
201087_at	PXN	0.110971	0.0565886	0.0527222	0.019954	0.0152621
214285_at	FABP3	-0.153589	0.0563837	0.0525164	0.0201803	0.0154352
203851_at	IGFBP6	-0.122679	0.0564526	0.0525856	0.0201803	0.0154352
205711_x_at	ATP5C1	-0.0961202	0.0563646	0.0524972	0.0201803	0.0154352
203505_at	ABCA1	0.140161	0.118939	0.111687	0.0201803	0.0154352
202871_at	TRAF4	0.106003	0.0818756	0.074319	0.0204457	0.0156382
208791_at	CLU	0.127504	0.108702	0.101367	0.0205257	0.0156994
202963_at	RFX5	-0.0855923	0.0561095	0.0522411	0.0205257	0.0156994
64488_at	IRGQ	-0.0762043	0.0560785	0.05221	0.0205257	0.0156994
201275_at	FDPS	-0.111314	0.0558705	0.0520011	0.0209983	0.0160609
212544_at	ZNHIT3	-0.12881	0.055653	0.0517827	0.0215231	0.0164623
215716_s_at	ATP2B1	-0.173859	0.0554619	0.0515908	0.0216507	0.0165598
210270_at	RGS6	-0.0938442	0.0554991	0.0516282	0.0216507	0.0165598
212171_x_at	VEGFA	0.131119	0.0554697	0.0515987	0.0216507	0.0165598
212294_at	GNG12	0.136437	0.156678	0.149737	0.0216507	0.0165598
205738_s_at	FABP3	-0.201259	0.0550686	0.051196	0.0217334	0.0166231
206355_at	GNAL	-0.226906	0.0547027	0.0508285	0.0217334	0.0166231
214433_s_at	SELENBP1	0.169328	0.098198	0.0907758	0.0217334	0.0166231
206552_s_at	TAC1	-0.309776	0.176503	0.169726	0.0217334	0.0166231
206089_at	NELL1	-0.216977	0.0552507	0.0513788	0.0217334	0.0166231
219688_at	BBS7	-0.17699	0.0548281	0.0509544	0.0217334	0.0166231
218163_at	MCTS1	-0.172627	0.0548493	0.0509758	0.0217334	0.0166231
219982_s_at	SERF1A /// SERF1B	-0.155579	0.0552326	0.0513606	0.0217334	0.0166231
218334_at	THOC7	-0.144965	0.0549128	0.0510395	0.0217334	0.0166231
201323_at	EBNA1BP2	-0.13401	0.0553921	0.0515208	0.0217334	0.0166231
221620_s_at	APOO	-0.132757	0.0550376	0.0511648	0.0217334	0.0166231
208732_at	RAB2A	-0.118246	0.0547596	0.0508856	0.0217334	0.0166231
218968_s_at	ZFP64	-0.104657	0.0552529	0.051381	0.0217334	0.0166231
208968_s_at	CIAPIN1	-0.0975971	0.0549557	0.0510826	0.0217334	0.0166231
204992_s_at	PFN2	-0.0946874	0.0549466	0.0510734	0.0217334	0.0166231
206435_at	B4GALNT1	-0.0925882	0.0550725	0.0511998	0.0217334	0.0166231
210840_s_at	IQGAP1	0.12757	0.0551903	0.0513181	0.0217334	0.0166231
216306_x_at	PTBP1	0.150549	0.0553065	0.0514348	0.0217334	0.0166231
215811_at	0	0.166853	0.0549866	0.0511136	0.0217334	0.0166231
204348_s_at	AK4	0.195704	0.054863	0.0509895	0.0217334	0.0166231
206461_x_at	MT1H	0.229206	0.0547138	0.0508397	0.0217334	0.0166231
206306_at	RYR3	0.203428	0.127047	0.119862	0.0219914	0.0168204
209841_s_at	LRRN3	-0.108234	0.0544156	0.0505403	0.0224026	0.0171349
206825_at	OXTR	0.168731	0.0543357	0.05046	0.0225479	0.0172461
203349_s_at	ETV5	-0.176798	0.0542472	0.0503712	0.0226205	0.0173016
211796_s_at	TRBC1 /// TRBC2	-0.125728	0.054275	0.0503991	0.0226205	0.0173016
213666_at	41888	-0.0997856	0.0541855	0.0503092	0.0227118	0.0173714
218042_at	COPS4	-0.161894	0.0541234	0.0502468	0.0228053	0.0174429
212922_s_at	SMYD2	-0.144864	0.053881	0.0500034	0.0234729	0.0179536
202391_at	BASP1	-0.0910578	0.0536779	0.0497996	0.0235169	0.0179872
208868_s_at	GABARAPL1	-0.193925	0.0536808	0.0498024	0.0235169	0.0179872
218676_s_at	PCTP	0.089531	0.0537528	0.0498748	0.0235169	0.0179872
207071_s_at	ACO1	0.092373	0.0537309	0.0498527	0.0235169	0.0179872
218350_s_at	GMNN	0.204439	0.0537121	0.0498339	0.0235169	0.0179872
213158_at	0	0.238808	0.0538106	0.0499328	0.0235169	0.0179872
212226_s_at	PPAP2B	0.329618	0.142483	0.135425	0.0236659	0.0181012
212473_s_at	MICAL2	-0.104467	0.0534919	0.0496127	0.0239204	0.0182959
212816_s_at	CBS	0.121766	0.0532649	0.0493848	0.023966	0.0183308
218488_at	EIF2B3	-0.0941506	0.0534165	0.0495371	0.023966	0.0183308
207949_s_at	ICA1	-0.0809217	0.0533348	0.049455	0.023966	0.0183308
218020_s_at	ZFAND3	0.0864569	0.0532924	0.0494125	0.023966	0.0183308
201015_s_at	JUP	0.123823	0.0532995	0.0494195	0.023966	0.0183308
203140_at	BCL6	0.2009	0.123187	0.115971	0.023966	0.0183308
201029_s_at	CD99	0.217416	0.0533711	0.0494915	0.023966	0.0183308
209550_at	NDN	-0.141479	0.0531605	0.04928	0.0241131	0.0184433
212259_s_at	PBXIP1	0.163016	0.194997	0.188371	0.0241131	0.0184433
203498_at	RCAN2	-0.127049	0.0529997	0.0491186	0.0245506	0.0187779
214442_s_at	PIAS2	-0.11029	0.0934344	0.085973	0.0245548	0.0187811
212723_at	JMJD6	0.132743	0.0775901	0.0699982	0.0253623	0.0193987
212203_x_at	IFITM3	0.297499	0.0526943	0.0488119	0.0253623	0.0193987
201445_at	CNN3	0.299538	0.052645	0.0487624	0.0253623	0.0193987
221437_s_at	MRPS15	-0.0921239	0.0526111	0.0487284	0.0253789	0.0194114
208002_s_at	ACOT7	-0.15671	0.052518	0.0486348	0.025455	0.0194696
221317_x_at	PCDHB6	-0.0740359	0.0525027	0.0486195	0.025455	0.0194696
202335_s_at	UBE2B	-0.0693484	0.0525493	0.0486663	0.025455	0.0194696
214722_at	NOTCH2NL	0.235245	0.0523804	0.0484967	0.025784	0.0197213
209050_s_at	RALGDS	0.172382	0.052293	0.0484089	0.025949	0.0198475
207547_s_at	FAM107A	0.209792	0.187556	0.18087	0.025949	0.0198475
40472_at	LPCAT4	-0.105346	0.0521734	0.0482888	0.0262183	0.0200535
209355_s_at	PPAP2B	0.374594	0.137617	0.130519	0.0263261	0.0201359
216248_s_at	NR4A2	-0.227495	0.0519566	0.0480711	0.026802	0.0204999
207191_s_at	ISLR	-0.132132	0.0518156	0.0479296	0.0271453	0.0207625
209694_at	PTS	-0.112086	0.0518079	0.0479219	0.0271453	0.0207625
202967_at	GSTA4	-0.0942669	0.0517345	0.0478482	0.0273156	0.0208927
209499_x_at	TNFSF12-TNFSF13 /// TNFSF13	0.153455	0.0516883	0.0478018	0.0273853	0.0209461
218503_at	KIAA1797	-0.126168	0.0516	0.0477131	0.0275107	0.021042
210501_x_at	EIF3K	-0.0791162	0.0516028	0.0477159	0.0275107	0.021042
202071_at	SDC4	0.28013	0.17009	0.163259	0.0278063	0.0212681
202935_s_at	SOX9	0.287519	0.159722	0.152806	0.0278179	0.0212769
218518_at	FAM13B	-0.170581	0.0513917	0.047504	0.0279923	0.0214103
221011_s_at	LBH	-0.187715	0.0512909	0.0474027	0.0281727	0.0215483
206414_s_at	ASAP2	-0.122485	0.0513042	0.0474161	0.0281727	0.0215483
209036_s_at	MDH2	-0.130458	0.0512039	0.0473154	0.0284061	0.0217268
217957_at	C16orf80	-0.116622	0.0510096	0.0471203	0.0284563	0.0217652
204226_at	STAU2	-0.112042	0.0510779	0.0471888	0.0284563	0.0217652
211458_s_at	GABARAPL1 /// GABARAPL3	-0.104256	0.0511293	0.0472405	0.0284563	0.0217652
202279_at	C14orf2	-0.0921481	0.0510677	0.0471786	0.0284563	0.0217652
212469_at	NIPBL	0.0891189	0.0511466	0.0472579	0.0284563	0.0217652
207513_s_at	ZNF189	0.12731	0.091641	0.0841648	0.0284563	0.0217652
202936_s_at	SOX9	0.25656	0.188606	0.181928	0.0284563	0.0217652
213122_at	TSPYL5	-0.127708	0.0508942	0.0470044	0.0287921	0.0220221
206001_at	NPY	-0.259365	0.174037	0.167239	0.0290533	0.0222219
215728_s_at	ACOT7	-0.178369	0.0507551	0.0468647	0.0290533	0.0222219
203556_at	ZHX2	0.16781	0.102872	0.0954883	0.0290533	0.0222219
202040_s_at	KDM5A	0.19055	0.0507499	0.0468595	0.0290533	0.0222219
214553_s_at	ARPP19	-0.227694	0.0506987	0.0468081	0.0290561	0.022224
204471_at	GAP43	-0.133706	0.0971992	0.0897688	0.0292863	0.0224001
212740_at	PIK3R4	-0.102462	0.0505244	0.0466331	0.0294493	0.0225247
212129_at	NIPA2	-0.0673239	0.0505402	0.046649	0.0294493	0.0225247
210094_s_at	PARD3	0.0931302	0.050472	0.0465805	0.0295589	0.0226085
214848_at	unknown	-0.12201	0.0503533	0.0464613	0.0298444	0.0228269
218262_at	RMND5B	-0.0771388	0.0503517	0.0464597	0.0298444	0.0228269
214112_s_at	CXorf40A /// CXorf40B	-0.0983794	0.050315	0.0464229	0.0298922	0.0228635
211509_s_at	RTN4	-0.0712996	0.0502185	0.0463259	0.0300847	0.0230107
213581_at	PDCD2	-0.139971	0.0502199	0.0463274	0.0300847	0.0230107
211704_s_at	SPIN2A /// SPIN2B	-0.0943834	0.0501786	0.0462859	0.0301472	0.0230585
204187_at	GMPR	0.136237	0.0501205	0.0462275	0.0302208	0.0231148
208909_at	UQCRFS1	-0.133926	0.0501116	0.0462186	0.0302208	0.0231148
209297_at	ITSN1	0.0919926	0.0500739	0.0461808	0.0302756	0.0231567
210400_at	GRIN2C	0.160749	0.147354	0.140337	0.0304155	0.0232638
213893_x_at	PMS2P5	-0.0919161	0.0499763	0.0460827	0.0304793	0.0233125
202724_s_at	FOXO1	0.150462	0.0499342	0.0460405	0.030554	0.0233697
217837_s_at	VPS24	-0.129753	0.0498384	0.0459443	0.0307598	0.023527
217772_s_at	MTCH2	-0.104345	0.049837	0.0459429	0.0307598	0.023527
200925_at	COX6A1	-0.072703	0.0498083	0.0459141	0.0307795	0.0235421
202122_s_at	PLIN3	0.139831	0.113026	0.105726	0.0311794	0.023848
218685_s_at	SMUG1	-0.0911352	0.0496418	0.0457469	0.0312848	0.0239286
200720_s_at	ACTR1A	-0.140177	0.0494861	0.0455906	0.0313504	0.0239788
209608_s_at	ACAT2	-0.120754	0.169506	0.162671	0.0313504	0.0239788
217979_at	TSPAN13	-0.105392	0.0494851	0.0455895	0.0313504	0.0239788
212690_at	DDHD2	-0.0948351	0.0495134	0.045618	0.0313504	0.0239788
218101_s_at	NDUFC2	-0.0945733	0.0494941	0.0455986	0.0313504	0.0239788
213256_at	41701	0.120873	0.0674693	0.0597942	0.0313504	0.0239788
202308_at	SREBF1	0.138611	0.0494481	0.0455524	0.0314092	0.0240238
218816_at	LRRC1	0.152106	0.0523271	0.0445274	0.0315333	0.0241187
219443_at	TASP1	-0.126553	0.0492476	0.0453511	0.0320804	0.0245371
218149_s_at	ZNF395	0.150051	0.0999104	0.0925022	0.0320982	0.0245508
208934_s_at	LGALS8	-0.149878	0.0491892	0.0452924	0.0321344	0.0245785
204337_at	RGS4	-0.14277	0.116484	0.109212	0.0325532	0.0248988
210968_s_at	RTN4	-0.113197	0.0488712	0.0449731	0.0328898	0.0251562
202336_s_at	PAM	-0.0934323	0.110419	0.103097	0.0328898	0.0251562
212494_at	TENC1	0.115452	0.0489475	0.0450498	0.0328898	0.0251562
218345_at	TMEM176A	0.130081	0.145181	0.138145	0.0328898	0.0251562
218995_s_at	EDN1	0.187141	0.0488867	0.0449887	0.0328898	0.0251562
212665_at	TIPARP	0.193514	0.126178	0.118986	0.0328898	0.0251562
202188_at	NUP93	-0.0741435	0.0487908	0.0448924	0.0331046	0.0253205
221916_at	NEFL	-0.13128	0.048666	0.0447671	0.0335614	0.02567
211855_s_at	SLC25A14	-0.119427	0.0486463	0.0447473	0.0335614	0.02567
202854_at	HPRT1	-0.148848	0.0485994	0.0447003	0.0336748	0.0257567
207035_at	SLC30A3	-0.113806	0.0485122	0.0446126	0.033874	0.025909
203188_at	B3GNT1	-0.0871099	0.0485267	0.0446273	0.033874	0.025909
210314_x_at	TNFSF13	0.176761	0.0484688	0.044569	0.0339736	0.0259852
202077_at	NDUFAB1	-0.113193	0.0484385	0.0445387	0.034012	0.0260146
201322_at	ATP5B	-0.122558	0.0483527	0.0444525	0.0342089	0.0261652
219933_at	GLRX2	-0.110765	0.0483662	0.044466	0.0342089	0.0261652
210675_s_at	PTPRR	-0.149259	0.0482851	0.0443847	0.0344247	0.0263302
217835_x_at	C20orf24	-0.0852231	0.0482467	0.0443461	0.0345036	0.0263906
220276_at	RERGL	-0.194018	0.0479697	0.0440679	0.0352475	0.0269596
201599_at	OAT	-0.0978514	0.0479519	0.04405	0.0352475	0.0269596
218032_at	SNN	-0.0717051	0.0479525	0.0440507	0.0352475	0.0269596
213058_at	TTC28	0.0863662	0.0479796	0.0440778	0.0352475	0.0269596
214150_x_at	ATP6V0E1	0.14054	0.0479411	0.0440392	0.0352475	0.0269596
201346_at	ADIPOR2	0.159011	0.0480489	0.0441474	0.0352475	0.0269596
217546_at	MT1M	0.357254	0.0479447	0.0440428	0.0352475	0.0269596
47773_at	FBXO42	0.0800361	0.0478858	0.0439837	0.03531	0.0270073
213836_s_at	WIPI1	0.124872	0.0636529	0.0559464	0.03531	0.0270073
215416_s_at	STOML2	-0.111193	0.0478583	0.0439561	0.0353411	0.0270312
201345_s_at	UBE2D2	-0.102065	0.122061	0.114835	0.035416	0.0270884
205352_at	SERPINI1	-0.133897	0.0477921	0.0438896	0.0354589	0.0271213
202620_s_at	PLOD2	0.233598	0.0996266	0.0922161	0.0355528	0.0271931
212344_at	SULF1	-0.0869453	0.0477007	0.0437978	0.0357014	0.0273067
218654_s_at	MRPS33	-0.103578	0.0476395	0.0437364	0.0357983	0.0273808
208826_x_at	HINT1	-0.09983	0.0476519	0.0437488	0.0357983	0.0273808
213656_s_at	KLC1	0.148048	0.0475109	0.0436072	0.0363327	0.0277896
218765_at	SIDT2	0.0810086	0.0474511	0.0435472	0.0365287	0.0279395
203148_s_at	TRIM14	0.0819561	0.0533664	0.0455752	0.0365595	0.027963
213015_at	BBX	0.203435	0.0474102	0.0435061	0.0365595	0.027963
221207_s_at	NBEA	-0.190969	0.0473731	0.0434689	0.0366116	0.0280029
206115_at	EGR3	-0.164242	0.0473245	0.0434201	0.0367535	0.0281114
202440_s_at	ST5	0.0901493	0.047301	0.0433965	0.0367696	0.0281238
205968_at	KCNS3	-0.110492	0.0471956	0.0432907	0.0371853	0.0284417
201570_at	SAMM50	-0.0732094	0.0471787	0.0432737	0.0371853	0.0284417
204035_at	SCG2	-0.185049	0.0470606	0.0431551	0.0372343	0.0284792
219892_at	TM6SF1	-0.177042	0.0471247	0.0432194	0.0372343	0.0284792
217886_at	EPS15	-0.103247	0.0470508	0.0431453	0.0372343	0.0284792
208972_s_at	ATP5G1	-0.087591	0.0470851	0.0431797	0.0372343	0.0284792
217973_at	DCXR	0.117816	0.047049	0.0431435	0.0372343	0.0284792
213940_s_at	FNBP1	0.147301	0.0470804	0.043175	0.0372343	0.0284792
210105_s_at	FYN	0.0908695	0.121948	0.114722	0.0372997	0.0285292
209537_at	EXTL2	-0.103288	0.0469305	0.0430245	0.0376399	0.0287894
218773_s_at	MSRB2	0.0800019	0.0468835	0.0429773	0.0377813	0.0288976
221801_x_at	NEFL	-0.128594	0.0466088	0.0427015	0.0378311	0.0289357
213744_at	ATRNL1	-0.132717	0.0467383	0.0428315	0.0378311	0.0289357
205691_at	SYNGR3	-0.129151	0.0467247	0.0428178	0.0378311	0.0289357
203225_s_at	RFK	-0.121388	0.0467019	0.042795	0.0378311	0.0289357
213636_at	KIAA1045	-0.109736	0.0904768	0.082991	0.0378311	0.0289357
212145_at	MRPS27	-0.0973369	0.0467966	0.04289	0.0378311	0.0289357
207153_s_at	GLMN	-0.0933973	0.0466193	0.042712	0.0378311	0.0289357
203586_s_at	ARL4D	-0.090961	0.0467323	0.0428255	0.0378311	0.0289357
217841_s_at	PPME1	-0.0703532	0.046702	0.0427951	0.0378311	0.0289357
200063_s_at	NPM1	0.0734071	0.0466241	0.0427168	0.0378311	0.0289357
200827_at	PLOD1	0.076903	0.0466958	0.0427888	0.0378311	0.0289357
205970_at	MT3	0.121805	0.0466091	0.0427017	0.0378311	0.0289357
205073_at	CYP2J2	0.14868	0.0466428	0.0427356	0.0378311	0.0289357
201028_s_at	CD99	0.20688	0.0468439	0.0429375	0.0378311	0.0289357
201338_x_at	GTF3A	-0.0839776	0.0465653	0.0426578	0.0379311	0.0290122
212716_s_at	EIF3K	-0.0992371	0.0464864	0.0425786	0.0382447	0.029252
204906_at	RPS6KA2	0.116551	0.0464312	0.0425231	0.0384362	0.0293985
201089_at	ATP6V1B2	-0.165271	0.0463892	0.042481	0.0384598	0.0294165
208949_s_at	LGALS3	0.195097	0.170489	0.163662	0.0384598	0.0294165
204905_s_at	EEF1E1	-0.147824	0.0460159	0.0421061	0.0385116	0.0294562
219281_at	MSRA	-0.0795279	0.0461114	0.042202	0.0385116	0.0294562
215020_at	NRXN3	-0.149877	0.0463351	0.0424266	0.0385116	0.0294562
206215_at	OPCML	-0.0904027	0.0610659	0.0533381	0.0385116	0.0294562
204239_s_at	NNAT	-0.149868	0.0616586	0.0539356	0.0385116	0.0294562
201801_s_at	SLC29A1	-0.142049	0.0461431	0.0422338	0.0385116	0.0294562
206375_s_at	HSPB3	-0.140962	0.0462026	0.0422936	0.0385116	0.0294562
220807_at	HBQ1	-0.12092	0.0461122	0.0422028	0.0385116	0.0294562
203865_s_at	ADARB1	-0.116705	0.0461846	0.0422755	0.0385116	0.0294562
204768_s_at	FEN1	-0.115136	0.046174	0.0422649	0.0385116	0.0294562
219310_at	TMEM90B	-0.0885232	0.04612	0.0422106	0.0385116	0.0294562
214526_x_at	PMS2P1	-0.0801936	0.0461152	0.0422059	0.0385116	0.0294562
221877_at	IRGQ	-0.0796218	0.046053	0.0421434	0.0385116	0.0294562
219089_s_at	ZNF576	-0.0626269	0.0459981	0.0420883	0.0385116	0.0294562
204032_at	BCAR3	0.082813	0.0890785	0.0815812	0.0385116	0.0294562
200763_s_at	RPLP1	0.0856615	0.0461947	0.0422857	0.0385116	0.0294562
201827_at	SMARCD2	0.091389	0.0808298	0.0732646	0.0385116	0.0294562
212875_s_at	C2CD2	0.1014	0.0463535	0.0424451	0.0385116	0.0294562
209090_s_at	SH3GLB1	0.129761	0.0460425	0.0421328	0.0385116	0.0294562
205854_at	TULP3	0.133297	0.113072	0.105772	0.0385116	0.0294562
202219_at	SLC6A8	0.135417	0.0459966	0.0420867	0.0385116	0.0294562
201022_s_at	DSTN	-0.0852947	0.0459493	0.0420393	0.0386268	0.0295442
201209_at	HDAC1	0.123875	0.0459394	0.0420293	0.0386268	0.0295442
205114_s_at	CCL3 /// CCL3L1 /// CCL3L3	-0.188696	0.0459125	0.0420023	0.0386761	0.029582
201241_at	DDX1	-0.0836569	0.045847	0.0419366	0.0389309	0.0297769
212956_at	TBC1D9	-0.144755	0.142278	0.135218	0.0391438	0.0299397
208634_s_at	MACF1	0.106186	0.0457054	0.0417943	0.0393931	0.0301304
216048_s_at	RHOBTB3	0.217687	0.0969947	0.0895625	0.0393931	0.0301304
209209_s_at	FERMT2	0.243997	0.0456911	0.04178	0.0393931	0.0301304
201103_x_at	NBPF10 /// NBPF11 /// NBPF12 /// NBPF15 /// NBPF16 /// NBPF24 /// NBPF8 /// NBPF9	0.113862	0.0456658	0.0417546	0.0394362	0.0301634
202908_at	WFS1	0.118692	0.119664	0.112419	0.0395463	0.0302476
218868_at	ACTR3B	-0.139052	0.0455826	0.0416711	0.0395463	0.0302476
217985_s_at	BAZ1A	0.096355	0.0455763	0.0416647	0.0395463	0.0302476
202481_at	DHRS3	0.105442	0.15337	0.146402	0.0395463	0.0302476
221532_s_at	WDR61	-0.123476	0.0455462	0.0416345	0.0396164	0.0303011
209163_at	CYB561	-0.122433	0.0454902	0.0415782	0.0398288	0.0304636
201694_s_at	EGR1	-0.241072	0.0454189	0.0415067	0.0401261	0.030691
220753_s_at	CRYL1	0.104899	0.0453853	0.041473	0.0402173	0.0307608
209095_at	DLD	-0.144419	0.0453068	0.0413941	0.0403201	0.0308394
47608_at	TJAP1	0.115197	0.0453431	0.0414306	0.0403201	0.0308394
217118_s_at	C22orf9	0.134699	0.0453069	0.0413942	0.0403201	0.0308394
202378_s_at	LEPROT	0.190963	0.112849	0.105547	0.0403201	0.0308394
200738_s_at	PGK1	-0.135993	0.0451821	0.0412689	0.0408773	0.0312656
202273_at	PDGFRB	0.121774	0.0450646	0.041151	0.0410245	0.0313782
202508_s_at	SNAP25	-0.0696826	0.0832634	0.0757183	0.0410245	0.0313782
205223_at	DEPDC5	-0.0800156	0.0450614	0.0411477	0.0410245	0.0313782
201740_at	NDUFS3	-0.0691555	0.0450962	0.0411827	0.0410245	0.0313782
200022_at	RPL18	0.0877557	0.0450876	0.041174	0.0410245	0.0313782
201999_s_at	DYNLT1	0.13155	0.0450555	0.0411418	0.0410245	0.0313782
205224_at	SURF2	-0.0833759	0.0449954	0.0410815	0.0411991	0.0315117
212917_x_at	RECQL	0.132943	0.0449915	0.0410775	0.0411991	0.0315117
213849_s_at	PPP2R2B	-0.0830453	0.0449609	0.0410468	0.0412481	0.0315492
211615_s_at	LRPPRC	-0.103599	0.0449498	0.0410357	0.0412481	0.0315492
205110_s_at	FGF13	-0.154077	0.0449061	0.0409917	0.0414032	0.0316678
201983_s_at	EGFR	0.267166	0.0448186	0.0409039	0.0415894	0.0318103
218568_at	AGK	-0.104618	0.0447715	0.0408567	0.0415894	0.0318103
202300_at	HBXIP	-0.0888313	0.044782	0.0408671	0.0415894	0.0318103
213408_s_at	PI4KA /// PI4KAP1 /// PI4KAP2	-0.0858066	0.044799	0.0408842	0.0415894	0.0318103
200975_at	PPT1	-0.0727306	0.0447762	0.0408614	0.0415894	0.0318103
212136_at	ATP2B4	0.105104	0.0447593	0.0408444	0.0415894	0.0318103
221245_s_at	FZD5	0.121092	0.0447741	0.0408592	0.0415894	0.0318103
206023_at	NMU	-0.158085	0.1562	0.149256	0.0417483	0.0319318
212080_at	MLL	0.128176	0.0446949	0.0407797	0.0417734	0.031951
205795_at	NRXN3	-0.135991	0.0443953	0.0404789	0.0423497	0.0323918
205984_at	CRHBP	-0.164837	0.130212	0.123053	0.0423497	0.0323918
207527_at	KCNJ9	-0.15454	0.0443824	0.0404659	0.0423497	0.0323918
204521_at	C12orf24	-0.135648	0.0444687	0.0405526	0.0423497	0.0323918
212508_at	MOAP1	-0.115571	0.0444274	0.0405111	0.0423497	0.0323918
204744_s_at	IARS	-0.104106	0.04434	0.0404234	0.0423497	0.0323918
215244_at	DGCR5 /// LOC100508602	-0.101108	0.0443266	0.0404099	0.0423497	0.0323918
201900_s_at	AKR1A1	-0.0877936	0.0998168	0.0924079	0.0423497	0.0323918
202233_s_at	UQCRH	-0.0849036	0.0444096	0.0404932	0.0423497	0.0323918
204218_at	C11orf51	-0.0756968	0.0444038	0.0404875	0.0423497	0.0323918
220522_at	CRB1	0.102672	0.0623957	0.0546787	0.0423497	0.0323918
200096_s_at	ATP6V0E1	0.132379	0.0444448	0.0405286	0.0423497	0.0323918
201306_s_at	ANP32B	0.157946	0.0443749	0.0404584	0.0423497	0.0323918
203080_s_at	BAZ2B	0.182313	0.0443334	0.0404168	0.0423497	0.0323918
221496_s_at	TOB2	0.193732	0.0752577	0.0676466	0.0423497	0.0323918
213593_s_at	TRA2A	0.261324	0.0444772	0.0405612	0.0423497	0.0323918
215028_at	SEMA6A	0.277281	0.0498006	0.04198	0.0423497	0.0323918
210674_s_at	PCDHA1 /// PCDHA10 /// PCDHA11 /// PCDHA12 /// PCDHA13 /// PCDHA2 /// PCDHA3 /// PCDHA4 /// PCDHA5 /// PCDHA6 /// PCDHA7 /// PCDHA8 /// PCDHA9 /// PCDHAC1 /// PCDHAC2	-0.141846	0.0443108	0.040394	0.0423514	0.0323931
200003_s_at	RPL28	0.100874	0.0442896	0.0403728	0.0423846	0.0324185
35776_at	ITSN1	0.115216	0.0442721	0.0403552	0.0423966	0.0324277
212942_s_at	KIAA1199	-0.143035	0.0442288	0.0403117	0.0424695	0.0324834
209445_x_at	C7orf44	-0.0877459	0.140662	0.133589	0.0424695	0.0324834
214230_at	CDC42	-0.144173	0.143782	0.136735	0.0425839	0.0325709
214365_at	TPM3	-0.103291	0.0441495	0.040232	0.0427551	0.0327019
201577_at	NME1	-0.126728	0.0440764	0.0401586	0.0428269	0.0327568
220415_at	TNNI3K	-0.122086	0.0440817	0.040164	0.0428269	0.0327568
217165_x_at	MT1F	0.200251	0.0441042	0.0401866	0.0428269	0.0327568
201842_s_at	EFEMP1	0.338393	0.0440827	0.040165	0.0428269	0.0327568
217286_s_at	NDRG3	-0.073735	0.11942	0.112173	0.0429001	0.0328128
205322_s_at	MTF1	0.0679854	0.0440331	0.0401152	0.0429001	0.0328128
200885_at	RHOC	0.129027	0.0440486	0.0401308	0.0429001	0.0328128
200987_x_at	PSME3	-0.108078	0.114796	0.10751	0.0429488	0.03285
218573_at	MAGEH1	-0.0848703	0.043952	0.0400338	0.0429488	0.03285
201172_x_at	ATP6V0E1	0.134039	0.0439504	0.0400321	0.0429488	0.03285
213721_at	SOX2	0.150111	0.0439519	0.0400336	0.0429488	0.03285
211926_s_at	MYH9	0.0888893	0.0439093	0.0399909	0.0430151	0.0329008
210666_at	IDS	0.12324	0.0439227	0.0400043	0.0430151	0.0329008
203719_at	ERCC1	-0.0798459	0.0438391	0.0399204	0.0431129	0.0329756
200906_s_at	PALLD	0.111642	0.0438335	0.0399148	0.0431129	0.0329756
219255_x_at	IL17RB	0.162637	0.148083	0.141071	0.0431129	0.0329756
201009_s_at	TXNIP	0.223903	0.0919565	0.0844829	0.0431129	0.0329756
210817_s_at	CALCOCO2	0.097014	0.122914	0.115695	0.0431903	0.0330347
207629_s_at	ARHGEF2	-0.0936242	0.0437546	0.0398356	0.043407	0.0332005
212332_at	RBL2	0.112595	0.0437284	0.0398093	0.043476	0.0332532
210985_s_at	SP100	-0.0393455	0.0436719	0.0397526	0.0437266	0.0334449
204233_s_at	CHKA	0.119538	0.043484	0.0395639	0.0447809	0.0342513
209291_at	ID4	0.238168	0.140423	0.133348	0.0448454	0.0343007
205591_at	OLFM1	-0.106475	0.0961827	0.0887439	0.044999	0.0344181
208792_s_at	CLU	0.120714	0.11677	0.1095	0.0450231	0.0344366
201054_at	HNRNPA0	-0.121867	0.0433866	0.0394661	0.0450231	0.0344366
208113_x_at	PABPC3	0.0952151	0.0433617	0.039441	0.045088	0.0344862
214157_at	GNAS	-0.132327	0.0433331	0.0394123	0.045176	0.0345535
214006_s_at	GGCX	-0.0765489	0.0998791	0.0924707	0.0452563	0.034615
205202_at	PCMT1	-0.122005	0.143595	0.136546	0.0454257	0.0347445
214120_at	RFPL1S	-0.12828	0.0430347	0.0391127	0.0466973	0.0357171
215626_at	0	0.172211	0.0430391	0.0391171	0.0466973	0.0357171
201725_at	CDC123	-0.0760675	0.0430036	0.0390815	0.0468055	0.0357998
221675_s_at	CHPT1	0.107529	0.0428843	0.0389617	0.0474864	0.0363207
201127_s_at	ACLY	-0.0845372	0.0831819	0.075636	0.0475663	0.0363818
213017_at	ABHD3	0.100689	0.0428486	0.0389259	0.0475663	0.0363818
207076_s_at	ASS1	-0.114425	0.0427177	0.0387944	0.0482631	0.0369147
209482_at	POP7	-0.0970627	0.0427096	0.0387863	0.0482631	0.0369147
212790_x_at	RPL13A	0.0704073	0.0426852	0.0387618	0.0483309	0.0369666
212912_at	RPS6KA2	0.0946442	0.0426486	0.038725	0.0484808	0.0370812
217452_s_at	B3GALT2	-0.166641	0.0425823	0.0386584	0.0485537	0.037137
208678_at	ATP6V1E1	-0.0910621	0.0425276	0.0386035	0.0485537	0.037137
201207_at	TNFAIP1	-0.0667344	0.0426007	0.0386769	0.0485537	0.037137
213217_at	ADCY2	0.0860347	0.0425544	0.0386304	0.0485537	0.037137
213414_s_at	RPS19	0.104862	0.0425258	0.0386018	0.0485537	0.037137
209295_at	TNFRSF10B	0.106325	0.0425505	0.0386265	0.0485537	0.037137
202500_at	DNAJB2	0.109266	0.0425457	0.0386217	0.0485537	0.037137
214682_at	LOC399491	0.138076	0.0425324	0.0386083	0.0485537	0.037137
203544_s_at	STAM	-0.132885	0.0424468	0.0385224	0.0487128	0.0372587
213421_x_at	PRSS3	-0.121356	0.0424575	0.0385332	0.0487128	0.0372587
200713_s_at	MAPRE1	0.106194	0.0424598	0.0385354	0.0487128	0.0372587
201876_at	PON2	0.205952	0.136168	0.129058	0.0487128	0.0372587
209834_at	CHST3	0.132348	0.106798	0.0994464	0.0488562	0.0373684
214250_at	NUMA1	0.120719	0.0558827	0.0481122	0.0489557	0.0374445
214211_at	FTH1	0.123719	0.116346	0.109073	0.0490688	0.037531
218505_at	WDR59	0.0847547	0.0422863	0.0383612	0.0491524	0.0375949
217867_x_at	BACE2	0.0938398	0.0423013	0.0383763	0.0491524	0.0375949
201152_s_at	MBNL1	0.105886	0.0422858	0.0383607	0.0491524	0.0375949
202377_at	LEPROT	0.179403	0.0990677	0.0916526	0.0491524	0.0375949
217848_s_at	PPA1	-0.0868196	0.0422652	0.03834	0.049164	0.0376038
210057_at	SMG1	0.0855039	0.0422569	0.0383317	0.049164	0.0376038
212554_at	CAP2	-0.119036	0.0422146	0.0382892	0.0492466	0.037667
210715_s_at	SPINT2	-0.0906049	0.0421884	0.038263	0.0492466	0.037667
219695_at	SMPD3	-0.0852525	0.0422213	0.038296	0.0492466	0.037667
221556_at	CDC14B	0.142827	0.0422036	0.0382782	0.0492466	0.037667
209122_at	PLIN2	0.144023	0.0421774	0.0382519	0.0492466	0.037667
203243_s_at	PDLIM5	0.174918	0.0421259	0.0382002	0.0494145	0.0377954
205230_at	RPH3A	-0.130209	0.0421278	0.0382021	0.0494145	0.0377954
215464_s_at	TAX1BP3	0.107588	0.042098	0.0381722	0.0495134	0.0378711
200920_s_at	BTG1	0.157393	0.042061	0.038135	0.0496747	0.0379944
203295_s_at	ATP1A2	0.218244	0.111863	0.104553	0.0498067	0.0380954
214030_at	CRYBG3	0.11086	0.0971733	0.0897427	0.0498498	0.0381284
208633_s_at	MACF1	0.136274	0.0419967	0.0380705	0.0498498	0.0381284
200867_at	RNF114	0.0975498	0.0419536	0.0380272	0.0499571	0.0382104
212993_at	NACC2	0.166856	0.0419588	0.0380324	0.0499571	0.0382104
208808_s_at	HMGB2	0.207603	0.0418635	0.0379367	0.0504889	0.0386171
211763_s_at	UBE2B	-0.116995	0.0417993	0.0378722	0.0506792	0.0387627
202852_s_at	AAGAB	-0.114662	0.0418193	0.0378924	0.0506792	0.0387627
212419_at	ZCCHC24	0.154387	0.0854831	0.0779562	0.0506792	0.0387627
208898_at	ATP6V1D	-0.0874384	0.041766	0.0378388	0.0508024	0.038857
203265_s_at	MAP2K4	-0.233099	0.0417262	0.0377989	0.0508072	0.0388606
203697_at	FRZB	-0.187196	0.0417369	0.0378096	0.0508072	0.0388606
209569_x_at	D4S234E	-0.171752	0.133527	0.126396	0.0508072	0.0388606
220856_x_at	0	0.0960134	0.0416968	0.0377693	0.0509227	0.038949
212354_at	SULF1	-0.107635	0.0416759	0.0377484	0.0509777	0.038991
206996_x_at	CACNB1	-0.11134	0.0454339	0.0375774	0.0510364	0.0390359
201524_x_at	UBE2N	-0.0822991	0.0416417	0.037714	0.0510364	0.0390359
204919_at	PRR4	-0.0727678	0.0416215	0.0376938	0.0510877	0.0390752
218866_s_at	POLR3K	-0.124211	0.0415975	0.0376697	0.0511452	0.0391191
219022_at	C12orf43	-0.105506	0.0415877	0.0376597	0.0511452	0.0391191
217721_at	unknown	-0.133056	0.0415705	0.0376425	0.0511759	0.0391426
203088_at	FBLN5	-0.0868807	0.0415164	0.0375882	0.0514673	0.0393655
218289_s_at	UBA5	-0.109767	0.0414995	0.0375712	0.0514928	0.039385
220061_at	ACSM5	0.0832357	0.0414745	0.0375462	0.0514928	0.039385
209031_at	CADM1	0.110866	0.114176	0.106886	0.0514928	0.039385
215143_at	DPY19L2P2	-0.163303	0.0414352	0.0375067	0.0515018	0.0393919
220690_s_at	DHRS7B	-0.116242	0.0414426	0.0375141	0.0515018	0.0393919
204990_s_at	ITGB4	0.18826	0.132734	0.125596	0.0515018	0.0393919
200932_s_at	DCTN2	-0.0668163	0.116172	0.108898	0.0515142	0.0394013
205148_s_at	CLCN4	-0.110901	0.108645	0.101309	0.0515993	0.0394665
214799_at	NFASC	0.143717	0.0849939	0.077463	0.0519956	0.0397696
201330_at	RARS	-0.0992278	0.0412782	0.037349	0.0521075	0.0398552
222300_at	unknown	-0.0499924	0.0412683	0.037339	0.0521075	0.0398552
203068_at	KLHL21	0.086194	0.0412941	0.037365	0.0521075	0.0398552
202666_s_at	ACTL6A	0.0954363	0.0412622	0.037333	0.0521075	0.0398552
209427_at	SMTN	0.077371	0.0412164	0.037287	0.0523387	0.040032
217613_at	TMEM144	0.196664	0.0412051	0.0372756	0.0523387	0.040032
201673_s_at	GYS1	0.0941378	0.0411665	0.0372368	0.0525278	0.0401766
204368_at	SLCO2A1	-0.093588	0.0411506	0.0372209	0.0525523	0.0401954
211729_x_at	BLVRA	-0.0723669	0.0411212	0.0371914	0.0525611	0.0402021
212208_at	MED13L	0.112276	0.041128	0.0371982	0.0525611	0.0402021
202940_at	WNK1	0.137684	0.0755039	0.0678949	0.0525611	0.0402021
221229_s_at	TRMT61B	-0.117582	0.041093	0.037163	0.0526115	0.0402406
221983_at	FAM134A	-0.0884888	0.0410424	0.0371122	0.0527026	0.0403103
202364_at	MXI1	0.106303	0.121516	0.114285	0.0527026	0.0403103
202931_x_at	BIN1	0.118593	0.041038	0.0371079	0.0527026	0.0403103
200849_s_at	AHCYL1	0.148095	0.158582	0.151656	0.0527026	0.0403103
212500_at	ADO	-0.092361	0.0409976	0.0370673	0.0527695	0.0403615
200955_at	IMMT	-0.0877752	0.0410097	0.0370794	0.0527695	0.0403615
206547_s_at	PPEF1	-0.131448	0.101634	0.0942405	0.0529686	0.0405138
202998_s_at	LOXL2	0.075366	0.0409512	0.0370206	0.0529686	0.0405138
212214_at	OPA1	-0.104515	0.0409304	0.0369998	0.052993	0.0405325
204365_s_at	REEP1	-0.0979496	0.16877	0.161928	0.0530707	0.0405919
220142_at	HAPLN2	0.138688	0.0408566	0.0369257	0.0533555	0.0408097
204061_at	PRKX	0.100512	0.040825	0.0368939	0.0534994	0.0409198
201889_at	FAM3C	-0.148657	0.04081	0.0368789	0.0535208	0.0409361
215157_x_at	PABPC1	0.0876569	0.0407842	0.036853	0.0536223	0.0410138
202069_s_at	IDH3A	-0.211564	0.0407297	0.0367983	0.0536311	0.0410205
212535_at	MEF2A	-0.0917808	0.0406636	0.0367319	0.0536311	0.0410205
212600_s_at	UQCRC2	-0.0838394	0.0407357	0.0368043	0.0536311	0.0410205
201403_s_at	MGST3	-0.0767222	0.106797	0.0994457	0.0536311	0.0410205
202741_at	PRKACB	-0.066684	0.0406791	0.0367475	0.0536311	0.0410205
217980_s_at	MRPL16	-0.0647237	0.0406817	0.03675	0.0536311	0.0410205
89977_at	ACSM5	0.0542721	0.04069	0.0367584	0.0536311	0.0410205
200921_s_at	BTG1	0.160479	0.0407074	0.0367759	0.0536311	0.0410205
222266_at	C19orf2	0.179281	0.0406687	0.036737	0.0536311	0.0410205
209047_at	AQP1	0.307409	0.0786579	0.0710748	0.0536311	0.0410205
208447_s_at	PRPS1	-0.192118	0.0406274	0.0366956	0.0537245	0.041092
212798_s_at	ANKMY2	-0.117297	0.0406267	0.0366949	0.0537245	0.041092
202260_s_at	STXBP1	-0.0832845	0.0406037	0.0366718	0.0537245	0.041092
220305_at	MAVS	0.103432	0.0406075	0.0366755	0.0537245	0.041092
212079_s_at	MLL	0.146276	0.0405685	0.0366364	0.0538985	0.0412251
202506_at	SSFA2	0.124348	0.0405521	0.0366199	0.0539329	0.0412514
203613_s_at	NDUFB6	-0.0843973	0.0405098	0.0365774	0.0541609	0.0414257
204151_x_at	AKR1C1	-0.109151	0.0404807	0.0365482	0.0542681	0.0415077
209871_s_at	APBA2	-0.0669947	0.040472	0.0365395	0.0542681	0.0415077
202754_at	R3HDM1	-0.0887716	0.0404537	0.0365212	0.0543176	0.0415456
219220_x_at	MRPS22	-0.0655475	0.0404105	0.0364778	0.0545544	0.0417267
211481_at	SLCO1A2	0.102714	0.0403393	0.0364063	0.0550041	0.0420707
219302_s_at	CNTNAP2	-0.101265	0.0402854	0.0363521	0.0552616	0.0422676
210915_x_at	TRBC1	-0.0837827	0.0402822	0.0363489	0.0552616	0.0422676
220316_at	NPAS3	0.121853	0.13337	0.126237	0.0554609	0.0424201
218946_at	NFU1	-0.138657	0.0402151	0.0362816	0.0554609	0.0424201
206014_at	ACTL6B	-0.0914337	0.0827384	0.0751889	0.0554609	0.0424201
213203_at	SNAPC5	-0.079414	0.0986788	0.0912606	0.0554609	0.0424201
204676_at	TMEM186	-0.0764249	0.0402402	0.0363067	0.0554609	0.0424201
201199_s_at	PSMD1	-0.0755386	0.118355	0.111098	0.0554609	0.0424201
203229_s_at	CLK2	0.064153	0.0401646	0.0362309	0.0554609	0.0424201
211999_at	H3F3B	0.126815	0.0401828	0.0362491	0.0554609	0.0424201
207469_s_at	PIR	0.174727	0.0401487	0.0362149	0.0554911	0.0424432
212624_s_at	CHN1	-0.0681725	0.0401255	0.0361915	0.0555815	0.0425123
219700_at	PLXDC1	-0.106156	0.0401134	0.0361795	0.0555863	0.042516
212134_at	PHLDB1	0.122019	0.0400889	0.0361549	0.055687	0.042593
204501_at	NOV	-0.106983	0.0400726	0.0361385	0.0557251	0.0426222
208687_x_at	HSPA8	-0.169164	0.0400418	0.0361075	0.0557881	0.0426703
217906_at	KLHDC2	-0.110806	0.040049	0.0361148	0.0557881	0.0426703
220884_at	unknown	-0.0334664	0.0400294	0.0360951	0.0557968	0.042677
212377_s_at	NOTCH2	0.198376	0.167048	0.160193	0.0558133	0.0426896
208218_s_at	ACVR1B	-0.0671975	0.0400057	0.0360713	0.0558133	0.0426896
218493_at	SNRNP25	-0.0957129	0.0399919	0.0360575	0.0558249	0.0426985
210554_s_at	CTBP2	0.0815762	0.113137	0.105838	0.0558378	0.0427083
207169_x_at	DDR1	0.159942	0.0399018	0.0359669	0.0562835	0.0430493
210732_s_at	LGALS8	-0.181868	0.0398989	0.0359641	0.0562835	0.0430493
202746_at	ITM2A	-0.187467	0.0398713	0.0359363	0.0563526	0.0431021
206208_at	CA4	-0.119102	0.0398677	0.0359327	0.0563526	0.0431021
205827_at	CCK	-0.153284	0.145522	0.138489	0.05653	0.0432378
204722_at	SCN3B	-0.152823	0.0761288	0.0685249	0.0566089	0.0432981
212978_at	LRRC8B	-0.120543	0.0397738	0.0358384	0.0566089	0.0432981
210086_at	HR	-0.0841933	0.0397947	0.0358595	0.0566089	0.0432981
204674_at	LRMP	-0.08116	0.0436907	0.0358198	0.0566089	0.0432981
206652_at	ZMYM5	0.122946	0.0397721	0.0358367	0.0566089	0.0432981
218897_at	TMEM177	-0.102253	0.0397422	0.0358068	0.0567254	0.0433873
207993_s_at	CHP	-0.118594	0.0396963	0.0357606	0.0568269	0.0434649
212862_at	CDS2	-0.101333	0.0396982	0.0357626	0.0568269	0.0434649
204964_s_at	SSPN	0.172825	0.0569502	0.0491884	0.0568269	0.0434649
201274_at	PSMA5	-0.0850886	0.0396696	0.0357338	0.0568297	0.043467
202723_s_at	FOXO1	0.090973	0.0396831	0.0357474	0.0568297	0.043467
200666_s_at	DNAJB1	0.18129	0.0396631	0.0357273	0.0568297	0.043467
208854_s_at	STK24	-0.100745	0.0396297	0.0356938	0.0569215	0.0435373
221748_s_at	TNS1	0.179969	0.0743399	0.0667213	0.0569215	0.0435373
202376_at	SERPINA3	0.457942	0.0395884	0.0356523	0.057074	0.0436539
204745_x_at	MT1G	0.216255	0.0395951	0.0356591	0.057074	0.0436539
205586_x_at	VGF	-0.148982	0.0395655	0.0356293	0.0571686	0.0437262
210068_s_at	AQP4	0.327041	0.0876833	0.0801746	0.0573653	0.0438767
202207_at	ARL4C	-0.148906	0.0394758	0.0355392	0.0573653	0.0438767
219960_s_at	UCHL5	-0.133333	0.0395063	0.0355698	0.0573653	0.0438767
205508_at	SCN1B	-0.131777	0.039517	0.0355805	0.0573653	0.0438767
218003_s_at	FKBP3	-0.0825255	0.0394845	0.0355479	0.0573653	0.0438767
201221_s_at	SNRNP70	0.103059	0.0394908	0.0355542	0.0573653	0.0438767
219073_s_at	OSBPL10	-0.135566	0.0394163	0.0354795	0.0577524	0.0441728
200924_s_at	SLC3A2	0.0887059	0.0393835	0.0354465	0.0579284	0.0443074
219176_at	C2orf47	-0.0940735	0.0393541	0.035417	0.0580781	0.0444219
213479_at	NPTX2	-0.240293	0.0971475	0.0897166	0.0582185	0.0445293
212213_x_at	OPA1	-0.0956321	0.0392939	0.0353565	0.0582185	0.0445293
209019_s_at	PINK1	-0.0731688	0.120485	0.113246	0.0582185	0.0445293
211271_x_at	PTBP1	0.102713	0.0393034	0.0353661	0.0582185	0.0445293
208395_s_at	URB1	0.0628945	0.0392702	0.0353327	0.0583236	0.0446097
219689_at	SEMA3G	-0.139493	0.0391719	0.035234	0.0586046	0.0448246
213552_at	GLCE	-0.125068	0.0391834	0.0352457	0.0586046	0.0448246
201972_at	ATP6V1A	-0.100827	0.133225	0.126091	0.0586046	0.0448246
208399_s_at	EDN3	-0.100724	0.0392017	0.035264	0.0586046	0.0448246
200961_at	SEPHS2	-0.0816295	0.0391814	0.0352436	0.0586046	0.0448246
213574_s_at	0	0.100395	0.039192	0.0352543	0.0586046	0.0448246
34726_at	CACNB3	-0.0941713	0.0391115	0.0351734	0.0588892	0.0450422
204321_at	NEO1	0.0912525	0.0390973	0.0351591	0.0588892	0.0450422
213612_x_at	NBPF10 /// NBPF12 /// NBPF15 /// NBPF16 /// NBPF8 /// NBPF9	0.108598	0.0390948	0.0351566	0.0588892	0.0450422
201315_x_at	IFITM2	0.254401	0.0391119	0.0351738	0.0588892	0.0450422
205145_s_at	MYL5	-0.105656	0.0390781	0.0351399	0.0589217	0.0450671
202868_s_at	POP4	-0.0975297	0.039049	0.0351107	0.0589217	0.0450671
203303_at	DYNLT3	-0.0815026	0.0390562	0.035118	0.0589217	0.0450671
220731_s_at	NECAP2	0.105566	0.0390603	0.035122	0.0589217	0.0450671
208864_s_at	TXN	-0.105496	0.0390346	0.0350962	0.0589541	0.0450919
220889_s_at	CA10	-0.157352	0.0389891	0.0350505	0.0590922	0.0451975
212055_at	C18orf10	-0.107732	0.0389901	0.0350515	0.0590922	0.0451975
210183_x_at	PNN	0.0821101	0.038983	0.0350444	0.0590922	0.0451975
210778_s_at	MXD4	0.134566	0.0389762	0.0350376	0.0590922	0.0451975
204247_s_at	CDK5	-0.107638	0.0389339	0.0349951	0.05922	0.0452952
218824_at	PNMAL1	-0.11103	0.0389335	0.0349947	0.05922	0.0452952
214782_at	CTTN	0.135386	0.0389296	0.0349908	0.05922	0.0452952
204141_at	TUBB2A	-0.0923845	0.0388959	0.0349569	0.0593726	0.045412
208697_s_at	EIF3E	0.0678126	0.0388904	0.0349515	0.0593726	0.045412
205139_s_at	UST	-0.123894	0.0910827	0.0836019	0.0596649	0.0456356
221315_s_at	FGF22	-0.0723463	0.038806	0.0348667	0.0598558	0.0457815
219952_s_at	MCOLN1	-0.100395	0.038801	0.0348616	0.0598558	0.0457815
221515_s_at	LCMT1	-0.0707188	0.0387573	0.0348178	0.0599457	0.0458503
222272_x_at	SCIN	0.0565146	0.0387641	0.0348246	0.0599457	0.0458503
203702_s_at	TTLL4	0.083414	0.0387494	0.0348098	0.0599457	0.0458503
213148_at	C2orf72	0.0847495	0.038751	0.0348114	0.0599457	0.0458503
219313_at	GRAMD1C	0.154811	0.13473	0.127608	0.0600706	0.0459459
221891_x_at	HSPA8	-0.13456	0.0386723	0.0347325	0.0601131	0.0459784
218751_s_at	FBXW7	-0.120509	0.0386853	0.0347455	0.0601131	0.0459784
204967_at	SHROOM2	-0.101133	0.0387002	0.0347605	0.0601131	0.0459784
210453_x_at	ATP5L	-0.0639753	0.0386907	0.0347509	0.0601131	0.0459784
213620_s_at	ICAM2	0.173624	0.0386685	0.0347286	0.0601131	0.0459784
222288_at	0	0.176696	0.0386057	0.0346656	0.0605514	0.0463136
221795_at	NTRK2	0.278556	0.141104	0.134035	0.0606014	0.0463518
214680_at	NTRK2	0.280699	0.0920061	0.0845328	0.0606014	0.0463518
202395_at	NSF	-0.119964	0.149365	0.142364	0.0606014	0.0463518
209349_at	RAD50	-0.113174	0.0661874	0.0585017	0.0606014	0.0463518
209751_s_at	TRAPPC2 /// TRAPPC2P1	-0.105343	0.0385105	0.03457	0.0606014	0.0463518
212712_at	CAMSAP1	-0.0993358	0.117327	0.110063	0.0606014	0.0463518
203094_at	MAD2L1BP	-0.0949351	0.0384505	0.0345097	0.0606014	0.0463518
212958_x_at	PAM	-0.0901548	0.0991241	0.0917095	0.0606014	0.0463518
214665_s_at	CHP	-0.0837123	0.0384517	0.034511	0.0606014	0.0463518
215458_s_at	SMURF1	-0.0806016	0.038483	0.0345423	0.0606014	0.0463518
209833_at	CRADD	-0.0692204	0.0385092	0.0345687	0.0606014	0.0463518
212433_x_at	RPS2	0.0779218	0.0385279	0.0345874	0.0606014	0.0463518
218829_s_at	CHD7	0.123406	0.0384642	0.0345235	0.0606014	0.0463518
206899_at	NTSR2	0.190723	0.144505	0.137464	0.0606014	0.0463518
201667_at	GJA1	0.318021	0.0384756	0.034535	0.0606014	0.0463518
200740_s_at	SUMO3	-0.076789	0.121895	0.114668	0.0606757	0.0464087
202767_at	ACP2	-0.0932474	0.0384066	0.0344657	0.060804	0.0465068
211978_x_at	PPIA	-0.0567217	0.0383601	0.034419	0.0611128	0.046743
202228_s_at	NPTN	-0.0949884	0.0383353	0.0343941	0.0611565	0.0467764
201601_x_at	IFITM1	0.241984	0.0383408	0.0343996	0.0611565	0.0467764
205901_at	PNOC	-0.125521	0.0383242	0.0343829	0.0611682	0.0467854
221747_at	TNS1	0.117001	0.0664114	0.0587275	0.0611732	0.0467892
200851_s_at	KIAA0174	0.0612068	0.0382419	0.0343003	0.0617003	0.0471923
201305_x_at	ANP32B	0.137772	0.0381978	0.034256	0.0619934	0.0474165
219449_s_at	TMEM70	-0.120711	0.0381633	0.0342214	0.0622059	0.047579
218982_s_at	MRPS17 /// ZNF713	-0.0952217	0.0381329	0.0341908	0.062384	0.0477153
218667_at	PJA1	-0.0914766	0.0381159	0.0341737	0.0624471	0.0477636
202633_at	TOPBP1	-0.123584	0.0380897	0.0341474	0.062506	0.0478086
222230_s_at	ACTR10	-0.0977284	0.038097	0.0341548	0.062506	0.0478086
203266_s_at	MAP2K4	-0.113203	0.0380338	0.0340913	0.0627373	0.0479855
204608_at	ASL	-0.100836	0.0380215	0.0340789	0.0627373	0.0479855
207625_s_at	CBFA2T2	0.0558544	0.0380237	0.0340811	0.0627373	0.0479855
203171_s_at	RRP8	0.0694977	0.0380458	0.0341034	0.0627373	0.0479855
200677_at	PTTG1IP	0.137465	0.144638	0.137598	0.0627373	0.0479855
203053_at	BCAS2	-0.10385	0.0379418	0.0339989	0.0630388	0.0482161
201201_at	CSTB	0.087564	0.0958556	0.0884141	0.0630388	0.0482161
217756_x_at	SERF2	0.0891281	0.0379494	0.0340066	0.0630388	0.0482161
222368_at	0	0.130621	0.0379609	0.0340181	0.0630388	0.0482161
214629_x_at	RTN4	-0.0759149	0.037813	0.0338696	0.0640009	0.048952
218193_s_at	GOLT1B	-0.155916	0.0378172	0.0338738	0.0640009	0.048952
201002_s_at	TMEM189-UBE2V1 /// UBE2V1	-0.0815776	0.0377767	0.0338331	0.0642382	0.0491335
218597_s_at	CISD1	-0.138511	0.037737	0.0337933	0.0643979	0.0492556
205702_at	PHTF1	-0.0641562	0.0377302	0.0337865	0.0643979	0.0492556
201160_s_at	CSDA	0.300999	0.0377369	0.0337932	0.0643979	0.0492556
201010_s_at	TXNIP	0.218722	0.114795	0.10751	0.0644358	0.0492847
217755_at	HN1	-0.133674	0.0376352	0.0336911	0.0647974	0.0495612
203894_at	TUBG2	-0.102408	0.0376332	0.0336891	0.0647974	0.0495612
201090_x_at	TUBA1B	-0.0761573	0.0376533	0.0337092	0.0647974	0.0495612
210201_x_at	BIN1	0.113743	0.037646	0.0337019	0.0647974	0.0495612
212634_at	KIAA0776	0.120054	0.0376288	0.0336847	0.0647974	0.0495612
210108_at	CACNA1D	-0.101671	0.0376073	0.0336631	0.0649059	0.0496442
201700_at	CCND3	0.0643681	0.0375926	0.0336484	0.0649192	0.0496544
213089_at	LOC100272216	0.214935	0.0375871	0.0336428	0.0649192	0.0496544
204076_at	ENTPD4	-0.093009	0.0375287	0.0335841	0.0651168	0.0498055
204793_at	GPRASP1	-0.0986793	0.0375423	0.0335978	0.0651168	0.0498055
213358_at	KIAA0802	-0.0972615	0.0375384	0.0335939	0.0651168	0.0498055
200030_s_at	SLC25A3	-0.0744971	0.0375278	0.0335832	0.0651168	0.0498055
